# Supplementary material for: Notes on Shore Flies (Diptera: Ephydridae) from Finland and north-western Russia
Source: Biodivers Data J. 2015 Mar 30;(3):e4701. doi: 10.3897/BDJ.3.e4701 (PMC4385901; doi:10.3897/BDJ.3.e4701)
Supplement: XML Treatment for Trimerina microchaeta [file BDJ.3.e4701-treatment1.xml]

<!DOCTYPE tp:taxon-treatment
  PUBLIC "-//TaxonX//DTD Taxonomic Treatment Publishing DTD v0 20100105//EN" "tax-treatment-NSO.dtd">
<tp:taxon-treatment xmlns:tp="http://www.plazi.org/taxpub"><tp:treatment-meta><mixed-citation publication-type="journal"><person-group><name><surname>Kahanpää</surname><given-names>Jere</given-names></name><name><surname>Zatwarnicki</surname><given-names>Tadeusz</given-names></name></person-group><article-title>Notes on Shore Flies (<tp:taxon-name><tp:taxon-name-part taxon-name-part-type="order">Diptera</tp:taxon-name-part></tp:taxon-name>: <tp:taxon-name><tp:taxon-name-part taxon-name-part-type="family">Ephydridae</tp:taxon-name-part></tp:taxon-name>) from Finland and north-western Russia</article-title><source>Biodivers Data J</source><day>30</day><month>3</month><year>2015</year><volume>2015</volume><issue>3</issue><pub-id pub-id-type="doi">10.3897/BDJ.3.e4701</pub-id></mixed-citation></tp:treatment-meta><tp:nomenclature><tp:taxon-name><tp:taxon-name-part taxon-name-part-type="genus">Trimerina</tp:taxon-name-part> <tp:taxon-name-part taxon-name-part-type="species">microchaeta</tp:taxon-name-part></tp:taxon-name><tp:taxon-authority>Hendel, 1932</tp:taxon-authority><tp:nomenclature-citation-list><tp:nomenclature-citation><tp:taxon-name><tp:taxon-name-part taxon-name-part-type="genus">Trimerina</tp:taxon-name-part> <tp:taxon-name-part taxon-name-part-type="species">microchaeta</tp:taxon-name-part></tp:taxon-name><comment><xref ref-type="bibr" rid="B1145046">Hendel 1932</xref>: 11</comment></tp:nomenclature-citation><tp:nomenclature-citation><tp:taxon-name><tp:taxon-name-part taxon-name-part-type="uncertainty-rank">=</tp:taxon-name-part> <tp:taxon-name-part taxon-name-part-type="genus">Trimerina</tp:taxon-name-part> <tp:taxon-name-part taxon-name-part-type="species">indistincta</tp:taxon-name-part></tp:taxon-name><comment><xref ref-type="bibr" rid="B466019">Krivosheina 2004</xref>: 631 (syn. nov.)</comment></tp:nomenclature-citation></tp:nomenclature-citation-list></tp:nomenclature><tp:treatment-sec sec-type="materials"><title>Materials</title><list list-type="alpha-lower" list-content="occurrences"><list-item><p><bold>Type status:</bold> <named-content xmlns:xlink="http://www.w3.org/1999/xlink" content-type="dwc:typeStatus" xlink:type="simple">Other material</named-content>. <bold>Occurrence:</bold> catalogNumber: <named-content xmlns:xlink="http://www.w3.org/1999/xlink" content-type="dwc:catalogNumber" xlink:type="simple">JKA12-0653</named-content>; recordedBy: <named-content xmlns:xlink="http://www.w3.org/1999/xlink" content-type="dwc:recordedBy" xlink:type="simple">Frey, Richard</named-content>; individualCount: <named-content xmlns:xlink="http://www.w3.org/1999/xlink" content-type="dwc:individualCount" xlink:type="simple">1</named-content>; sex: <named-content xmlns:xlink="http://www.w3.org/1999/xlink" content-type="dwc:sex" xlink:type="simple">M</named-content>; lifeStage: <named-content xmlns:xlink="http://www.w3.org/1999/xlink" content-type="dwc:lifeStage" xlink:type="simple">adult</named-content>; associatedSequences: <named-content xmlns:xlink="http://www.w3.org/1999/xlink" content-type="dwc:associatedSequences" xlink:type="simple">BOLD:2709504</named-content>; <bold>Taxon:</bold> scientificName: <named-content xmlns:xlink="http://www.w3.org/1999/xlink" content-type="dwc:scientificName" xlink:type="simple"><italic><tp:taxon-name><tp:taxon-name-part taxon-name-part-type="genus">Trimerina</tp:taxon-name-part> <tp:taxon-name-part taxon-name-part-type="species">microchaeta</tp:taxon-name-part></tp:taxon-name></italic> Hendel, 1932</named-content>; order: <named-content xmlns:xlink="http://www.w3.org/1999/xlink" content-type="dwc:order" xlink:type="simple"><tp:taxon-name><tp:taxon-name-part taxon-name-part-type="order">Diptera</tp:taxon-name-part></tp:taxon-name></named-content>; family: <named-content xmlns:xlink="http://www.w3.org/1999/xlink" content-type="dwc:family" xlink:type="simple"><tp:taxon-name><tp:taxon-name-part taxon-name-part-type="family">Ephydridae</tp:taxon-name-part></tp:taxon-name></named-content>; genus: <named-content xmlns:xlink="http://www.w3.org/1999/xlink" content-type="dwc:genus" xlink:type="simple"><tp:taxon-name><tp:taxon-name-part taxon-name-part-type="genus">Trimerina</tp:taxon-name-part></tp:taxon-name></named-content>; specificEpithet: <named-content xmlns:xlink="http://www.w3.org/1999/xlink" content-type="dwc:specificEpithet" xlink:type="simple">microchaeta</named-content>; scientificNameAuthorship: <named-content xmlns:xlink="http://www.w3.org/1999/xlink" content-type="dwc:scientificNameAuthorship" xlink:type="simple">Hendel, 1932</named-content>; <bold>Location:</bold> country: <named-content xmlns:xlink="http://www.w3.org/1999/xlink" content-type="dwc:country" xlink:type="simple">Finland</named-content>; stateProvince: <named-content xmlns:xlink="http://www.w3.org/1999/xlink" content-type="dwc:stateProvince" xlink:type="simple">EH</named-content>; municipality: <named-content xmlns:xlink="http://www.w3.org/1999/xlink" content-type="dwc:municipality" xlink:type="simple">Hartola</named-content>; locality: <named-content xmlns:xlink="http://www.w3.org/1999/xlink" content-type="dwc:locality" xlink:type="simple">Hirtesalo</named-content>; verbatimElevation: <named-content xmlns:xlink="http://www.w3.org/1999/xlink" content-type="dwc:verbatimElevation" xlink:type="simple">80</named-content>; verbatimCoordinates: <named-content xmlns:xlink="http://www.w3.org/1999/xlink" content-type="dwc:verbatimCoordinates" xlink:type="simple">6839:[3]450</named-content>; decimalLatitude: <named-content xmlns:xlink="http://www.w3.org/1999/xlink" content-type="dwc:decimalLatitude" xlink:type="simple">61.66</named-content>; decimalLongitude: <named-content xmlns:xlink="http://www.w3.org/1999/xlink" content-type="dwc:decimalLongitude" xlink:type="simple">26.07</named-content>; geodeticDatum: <named-content xmlns:xlink="http://www.w3.org/1999/xlink" content-type="dwc:geodeticDatum" xlink:type="simple">wgs84</named-content>; georeferencedBy: <named-content xmlns:xlink="http://www.w3.org/1999/xlink" content-type="dwc:georeferencedBy" xlink:type="simple">Kahanpää, Jere</named-content>; <bold>Identification:</bold> identifiedBy: <named-content xmlns:xlink="http://www.w3.org/1999/xlink" content-type="dwc:identifiedBy" xlink:type="simple">Kahanpää, Jere</named-content>; dateIdentified: <named-content xmlns:xlink="http://www.w3.org/1999/xlink" content-type="dwc:dateIdentified" xlink:type="simple">2012</named-content>; <bold>Event:</bold> year: <named-content xmlns:xlink="http://www.w3.org/1999/xlink" content-type="dwc:year" xlink:type="simple">2002</named-content>; month: <named-content xmlns:xlink="http://www.w3.org/1999/xlink" content-type="dwc:month" xlink:type="simple">5</named-content>; day: <named-content xmlns:xlink="http://www.w3.org/1999/xlink" content-type="dwc:day" xlink:type="simple">15</named-content>; habitat: <named-content xmlns:xlink="http://www.w3.org/1999/xlink" content-type="dwc:habitat" xlink:type="simple">a lake shore</named-content>; <bold>Record Level:</bold> institutionCode: <named-content xmlns:xlink="http://www.w3.org/1999/xlink" content-type="dwc:institutionCode" xlink:type="simple">Coll. J. Kahanpää</named-content>; basisOfRecord: <named-content xmlns:xlink="http://www.w3.org/1999/xlink" content-type="dwc:basisOfRecord" xlink:type="simple">PreservedSpecimen</named-content></p></list-item><list-item><p><bold>Type status:</bold> <named-content xmlns:xlink="http://www.w3.org/1999/xlink" content-type="dwc:typeStatus" xlink:type="simple">Other material</named-content>. <bold>Occurrence:</bold> catalogNumber: <named-content xmlns:xlink="http://www.w3.org/1999/xlink" content-type="dwc:catalogNumber" xlink:type="simple">JKA12-0654</named-content>; recordedBy: <named-content xmlns:xlink="http://www.w3.org/1999/xlink" content-type="dwc:recordedBy" xlink:type="simple">Frey, Richard</named-content>; individualCount: <named-content xmlns:xlink="http://www.w3.org/1999/xlink" content-type="dwc:individualCount" xlink:type="simple">1</named-content>; sex: <named-content xmlns:xlink="http://www.w3.org/1999/xlink" content-type="dwc:sex" xlink:type="simple">F</named-content>; lifeStage: <named-content xmlns:xlink="http://www.w3.org/1999/xlink" content-type="dwc:lifeStage" xlink:type="simple">adult</named-content>; associatedSequences: <named-content xmlns:xlink="http://www.w3.org/1999/xlink" content-type="dwc:associatedSequences" xlink:type="simple">BOLD:2709505</named-content>; <bold>Taxon:</bold> scientificName: <named-content xmlns:xlink="http://www.w3.org/1999/xlink" content-type="dwc:scientificName" xlink:type="simple"><italic><tp:taxon-name><tp:taxon-name-part taxon-name-part-type="genus">Trimerina</tp:taxon-name-part> <tp:taxon-name-part taxon-name-part-type="species">microchaeta</tp:taxon-name-part></tp:taxon-name></italic> Hendel, 1932</named-content>; order: <named-content xmlns:xlink="http://www.w3.org/1999/xlink" content-type="dwc:order" xlink:type="simple"><tp:taxon-name><tp:taxon-name-part taxon-name-part-type="order">Diptera</tp:taxon-name-part></tp:taxon-name></named-content>; family: <named-content xmlns:xlink="http://www.w3.org/1999/xlink" content-type="dwc:family" xlink:type="simple"><tp:taxon-name><tp:taxon-name-part taxon-name-part-type="family">Ephydridae</tp:taxon-name-part></tp:taxon-name></named-content>; genus: <named-content xmlns:xlink="http://www.w3.org/1999/xlink" content-type="dwc:genus" xlink:type="simple"><tp:taxon-name><tp:taxon-name-part taxon-name-part-type="genus">Trimerina</tp:taxon-name-part></tp:taxon-name></named-content>; specificEpithet: <named-content xmlns:xlink="http://www.w3.org/1999/xlink" content-type="dwc:specificEpithet" xlink:type="simple">microchaeta</named-content>; scientificNameAuthorship: <named-content xmlns:xlink="http://www.w3.org/1999/xlink" content-type="dwc:scientificNameAuthorship" xlink:type="simple">Hendel, 1932</named-content>; <bold>Location:</bold> country: <named-content xmlns:xlink="http://www.w3.org/1999/xlink" content-type="dwc:country" xlink:type="simple">Finland</named-content>; stateProvince: <named-content xmlns:xlink="http://www.w3.org/1999/xlink" content-type="dwc:stateProvince" xlink:type="simple">ES</named-content>; municipality: <named-content xmlns:xlink="http://www.w3.org/1999/xlink" content-type="dwc:municipality" xlink:type="simple">Joutsa</named-content>; locality: <named-content xmlns:xlink="http://www.w3.org/1999/xlink" content-type="dwc:locality" xlink:type="simple">Oravakivensalmi</named-content>; verbatimElevation: <named-content xmlns:xlink="http://www.w3.org/1999/xlink" content-type="dwc:verbatimElevation" xlink:type="simple">80</named-content>; verbatimCoordinates: <named-content xmlns:xlink="http://www.w3.org/1999/xlink" content-type="dwc:verbatimCoordinates" xlink:type="simple">6845:[3]451</named-content>; decimalLatitude: <named-content xmlns:xlink="http://www.w3.org/1999/xlink" content-type="dwc:decimalLatitude" xlink:type="simple">61.71</named-content>; decimalLongitude: <named-content xmlns:xlink="http://www.w3.org/1999/xlink" content-type="dwc:decimalLongitude" xlink:type="simple">26.08</named-content>; geodeticDatum: <named-content xmlns:xlink="http://www.w3.org/1999/xlink" content-type="dwc:geodeticDatum" xlink:type="simple">wgs84</named-content>; georeferencedBy: <named-content xmlns:xlink="http://www.w3.org/1999/xlink" content-type="dwc:georeferencedBy" xlink:type="simple">Kahanpää, Jere</named-content>; <bold>Identification:</bold> identifiedBy: <named-content xmlns:xlink="http://www.w3.org/1999/xlink" content-type="dwc:identifiedBy" xlink:type="simple">Kahanpää, Jere</named-content>; dateIdentified: <named-content xmlns:xlink="http://www.w3.org/1999/xlink" content-type="dwc:dateIdentified" xlink:type="simple">2012</named-content>; <bold>Event:</bold> year: <named-content xmlns:xlink="http://www.w3.org/1999/xlink" content-type="dwc:year" xlink:type="simple">2004</named-content>; month: <named-content xmlns:xlink="http://www.w3.org/1999/xlink" content-type="dwc:month" xlink:type="simple">6</named-content>; day: <named-content xmlns:xlink="http://www.w3.org/1999/xlink" content-type="dwc:day" xlink:type="simple">3</named-content>; <bold>Record Level:</bold> institutionCode: <named-content xmlns:xlink="http://www.w3.org/1999/xlink" content-type="dwc:institutionCode" xlink:type="simple">Coll. J. Kahanpää</named-content>; basisOfRecord: <named-content xmlns:xlink="http://www.w3.org/1999/xlink" content-type="dwc:basisOfRecord" xlink:type="simple">PreservedSpecimen</named-content></p></list-item></list></tp:treatment-sec><tp:treatment-sec sec-type="Distribution"><title>Distribution</title><p>Widespread in Europe; also occurs in the Russian Far East (Kamchatka) (<xref ref-type="bibr" rid="B1226271">Zatwarnicki 2013</xref>).</p></tp:treatment-sec><tp:treatment-sec sec-type="Taxon discussion"><title>Taxon discussion</title><p>After examination of primary types of <italic><tp:taxon-name><tp:taxon-name-part taxon-name-part-type="genus">Trimerina</tp:taxon-name-part> <tp:taxon-name-part taxon-name-part-type="species">microchaeta</tp:taxon-name-part></tp:taxon-name></italic> Hendel and <italic><tp:taxon-name><tp:taxon-name-part taxon-name-part-type="genus">T.</tp:taxon-name-part> <tp:taxon-name-part taxon-name-part-type="species">indistincta</tp:taxon-name-part></tp:taxon-name></italic> Krivosheina we suggest to synonymize these two species. <xref ref-type="bibr" rid="B466019">Krivosheina (2004)</xref> provided three characters to separate <italic><tp:taxon-name><tp:taxon-name-part taxon-name-part-type="genus">T.</tp:taxon-name-part> <tp:taxon-name-part taxon-name-part-type="species">indistincta</tp:taxon-name-part></tp:taxon-name></italic> from <italic>T. <italic>microchaeta</italic></italic>: a gena-to-eye ratio of 0.17 (versus 0.20 for <italic>T. <italic>microchaeta</italic></italic>), yellow mid and hind coxae (versus all coxae partially dark), mid and hind tibiae entirely yellow (versus mid and hind tibiae with a dark band). These characters separating the two species are not consistent and fall within the variation range of <italic><tp:taxon-name><tp:taxon-name-part taxon-name-part-type="genus">T.</tp:taxon-name-part> <tp:taxon-name-part taxon-name-part-type="species">microchaeta</tp:taxon-name-part></tp:taxon-name></italic>. Both nominal taxa have essentially the same male terminalia with characteristic postgonostyli (=postsurstyli) bearing short and apically rounded antero-ventral processes as illustrated for <italic><tp:taxon-name><tp:taxon-name-part taxon-name-part-type="genus">T.</tp:taxon-name-part> <tp:taxon-name-part taxon-name-part-type="species">indistincta</tp:taxon-name-part></tp:taxon-name></italic> by <xref ref-type="bibr" rid="B466019">Krivosheina (2004)</xref>.</p></tp:treatment-sec><tp:treatment-sec sec-type="Notes"><title>Notes</title><p>The holotype of <italic><tp:taxon-name><tp:taxon-name-part taxon-name-part-type="genus">Trimerina</tp:taxon-name-part> <tp:taxon-name-part taxon-name-part-type="species">indistincta</tp:taxon-name-part></tp:taxon-name></italic> is shown in Fig. <xref ref-type="fig" rid="F503734">1</xref><xref ref-type="fig" rid="F982172">a</xref>.</p></tp:treatment-sec><tp:treatment-sec><!--Section generated to contain objects referenced in tp:taxon-treatment.--><fig-group id="F503734" position="float" orientation="portrait"><caption><p>Ephydrid species from Finland. Scale bar = 1.0 mm.</p></caption><fig id="F982172" position="float" orientation="portrait"><label>Figure 1a.</label><caption><p><italic><tp:taxon-name><tp:taxon-name-part taxon-name-part-type="genus">Trimerina</tp:taxon-name-part> <tp:taxon-name-part taxon-name-part-type="species">microchaeta</tp:taxon-name-part></tp:taxon-name></italic>. Holotype of <italic><tp:taxon-name><tp:taxon-name-part taxon-name-part-type="genus">Trimerina</tp:taxon-name-part> <tp:taxon-name-part taxon-name-part-type="species">indistincta</tp:taxon-name-part></tp:taxon-name></italic> Krivosheina (specimen <ext-link xmlns:xlink="http://www.w3.org/1999/xlink" ext-link-type="uri" xlink:href="http://id.luomus.fi/GV.4020" xlink:type="simple">http://id.luomus.fi/GV.4020</ext-link>)</p></caption><graphic xmlns:xlink="http://www.w3.org/1999/xlink" xlink:href="biodiversity_data_journal-3-e4701-g001_a.jpg" xlink:type="simple" position="float" orientation="portrait" id="oo_34645.jpg"/></fig><fig id="F982173" position="float" orientation="portrait"><label>Figure 1b.</label><caption><p><italic><tp:taxon-name><tp:taxon-name-part taxon-name-part-type="genus">Hydrellia</tp:taxon-name-part> <tp:taxon-name-part taxon-name-part-type="species">mutata</tp:taxon-name-part></tp:taxon-name></italic> (<ext-link xmlns:xlink="http://www.w3.org/1999/xlink" ext-link-type="uri" xlink:href="http://id.luomus.fi/GV.16611" xlink:type="simple">http://id.luomus.fi/GV.16611</ext-link>)</p></caption><graphic xmlns:xlink="http://www.w3.org/1999/xlink" xlink:href="biodiversity_data_journal-3-e4701-g001_b.jpg" xlink:type="simple" position="float" orientation="portrait" id="oo_34646.jpg"/></fig><fig id="F982174" position="float" orientation="portrait"><label>Figure 1c.</label><caption><p><italic><tp:taxon-name><tp:taxon-name-part taxon-name-part-type="genus">Ditrichophora</tp:taxon-name-part> <tp:taxon-name-part taxon-name-part-type="species">calceata</tp:taxon-name-part></tp:taxon-name></italic> (<ext-link xmlns:xlink="http://www.w3.org/1999/xlink" ext-link-type="uri" xlink:href="http://id.luomus.fi/GV.16561" xlink:type="simple">http://id.luomus.fi/GV.16561</ext-link>)</p></caption><graphic xmlns:xlink="http://www.w3.org/1999/xlink" xlink:href="biodiversity_data_journal-3-e4701-g001_c.jpg" xlink:type="simple" position="float" orientation="portrait" id="oo_34648.jpg"/></fig><fig id="F982175" position="float" orientation="portrait"><label>Figure 1d.</label><caption><p><italic><tp:taxon-name><tp:taxon-name-part taxon-name-part-type="genus">Pelina</tp:taxon-name-part> <tp:taxon-name-part taxon-name-part-type="species">norvegica</tp:taxon-name-part></tp:taxon-name></italic> (<ext-link xmlns:xlink="http://www.w3.org/1999/xlink" ext-link-type="uri" xlink:href="http://id.luomus.fi/GV.19162" xlink:type="simple">http://id.luomus.fi/GV.19162</ext-link>)</p></caption><graphic xmlns:xlink="http://www.w3.org/1999/xlink" xlink:href="biodiversity_data_journal-3-e4701-g001_d.jpg" xlink:type="simple" position="float" orientation="portrait" id="oo_34647.jpg"/></fig></fig-group><fig id="F982172" position="float" orientation="portrait"><label>Figure 1a.</label><caption><p><italic><tp:taxon-name><tp:taxon-name-part taxon-name-part-type="genus">Trimerina</tp:taxon-name-part> <tp:taxon-name-part taxon-name-part-type="species">microchaeta</tp:taxon-name-part></tp:taxon-name></italic>. Holotype of <italic><tp:taxon-name><tp:taxon-name-part taxon-name-part-type="genus">Trimerina</tp:taxon-name-part> <tp:taxon-name-part taxon-name-part-type="species">indistincta</tp:taxon-name-part></tp:taxon-name></italic> Krivosheina (specimen <ext-link xmlns:xlink="http://www.w3.org/1999/xlink" ext-link-type="uri" xlink:href="http://id.luomus.fi/GV.4020" xlink:type="simple">http://id.luomus.fi/GV.4020</ext-link>)</p></caption><graphic xmlns:xlink="http://www.w3.org/1999/xlink" xlink:href="biodiversity_data_journal-3-e4701-g001_a.jpg" xlink:type="simple" position="float" orientation="portrait" id="oo_34645.jpg"/></fig></tp:treatment-sec><ref-list><ref id="B1145046"><element-citation xmlns:xlink="http://www.w3.org/1999/xlink" publication-type="article" xlink:type="simple"><person-group person-group-type="author"><name name-style="western"><surname>Hendel</surname><given-names>F.</given-names></name></person-group><year>1932</year><article-title>Entomologische Ergebnisse der schwedischen Kamtchatka-Expedition 1920-1922. 34. <tp:taxon-name><tp:taxon-name-part taxon-name-part-type="order">Diptera</tp:taxon-name-part></tp:taxon-name>, <tp:taxon-name><tp:taxon-name-part taxon-name-part-type="suborder">Brachycera</tp:taxon-name-part></tp:taxon-name> 3</article-title><source>Arkiv för Zoologi</source><volume>23A</volume><issue>7</issue><fpage>1</fpage><lpage>12</lpage></element-citation></ref><ref id="B466019"><element-citation xmlns:xlink="http://www.w3.org/1999/xlink" publication-type="article" xlink:type="simple"><person-group person-group-type="author"><name name-style="western"><surname>Krivosheina</surname><given-names>M. G.</given-names></name></person-group><year>2004</year><article-title>New data on shore flies of the genus <italic><tp:taxon-name><tp:taxon-name-part taxon-name-part-type="genus">Trimerina</tp:taxon-name-part></tp:taxon-name></italic> (<tp:taxon-name><tp:taxon-name-part taxon-name-part-type="order">Diptera</tp:taxon-name-part></tp:taxon-name>, <tp:taxon-name><tp:taxon-name-part taxon-name-part-type="family">Ephydridae</tp:taxon-name-part></tp:taxon-name>) in the Palaearctic with description of a new species from Finland</article-title><source>Zoologicheskii Zhurnal</source><volume>83</volume><issue>5</issue><fpage>631</fpage><lpage>634</lpage></element-citation></ref><ref id="B1226271"><element-citation xmlns:xlink="http://www.w3.org/1999/xlink" publication-type="chapter" xlink:type="simple"><person-group person-group-type="author"><name name-style="western"><surname>Zatwarnicki</surname><given-names>Tadeusz</given-names></name></person-group><year>2013</year><chapter-title>Fauna Europaea: <tp:taxon-name><tp:taxon-name-part taxon-name-part-type="family">Ephydridae</tp:taxon-name-part></tp:taxon-name></chapter-title><person-group person-group-type="editor"><name name-style="western"><surname>Pape</surname><given-names>Thomas</given-names></name><name name-style="western"><surname>Beuk</surname><given-names>Paul</given-names></name></person-group><source>Fauna Europaea: <tp:taxon-name><tp:taxon-name-part taxon-name-part-type="order">Diptera</tp:taxon-name-part></tp:taxon-name>, version 2.6.2</source><uri xlink:type="simple">http://www.faunaeur.org</uri></element-citation></ref></ref-list></tp:taxon-treatment>
